# Supplementary material for: Vaginal Clinical Isolates of Candida albicans Differentially Modulate Complosome Activation in Vaginal Epithelial Cells
Source: J Fungi (Basel). 2025 Jul 3;11(7):501. doi: 10.3390/jof11070501 (PMC12296101; doi:10.3390/jof11070501)
Supplement: Supplementary file 1 [file jof-11-00501-s001.zip]

Archive with 1 entries (1 files):
- jof-3717290-supplementary.pdf
